# Supplementary material for: Thiacalixarene Carboxylic Acid Derivatives as Inhibitors of Lysozyme Fibrillation
Source: Int J Mol Sci. 2024 Apr 26;25(9):4721. doi: 10.3390/ijms25094721 (PMC11083589; doi:10.3390/ijms25094721)
Supplement: Supplementary file 1 [file ijms-25-04721-s001.zip]

Archive with 1 entries (1 files):
- ijms-2962459-supplementary.pdf
